# Supplementary material for: Pattern and variation in simple sequence repeat (SSR) at different genomic regions and its implications to maize evolution and breeding
Source: BMC Genomics. 2023 Mar 21;24:136. doi: 10.1186/s12864-023-09156-0 (PMC10029318; doi:10.1186/s12864-023-09156-0)
Supplement: Supplementary file 1 — Additional file 1: Table S1. De novo Sequenced Maize Genomes used in the study. [file 12864_2023_9156_MOESM1_ESM.xlsx]

## Sheet: Sheet1
Table S1. De novo Sequenced Maize Genomes used in the study.
Genome	Origin	Climate zone	Kernel types	Heterosis group	Size (Mb)	Contig N50 (kb)	Scaffold N50 (kb)	Data source
B73	America	Temperate zone	dent	SS	2106	1180	9730	MaizeGDB (Jiao et al, 2017, Nature)
W22	America	Temperate zone	dent	NSS	2134	72	35520	MaizeGDB (Springer et al., 2018, Nature Genetics)
SK	Peru	Tropical zone	dent	/	2320	15777	73238	NGDC (Yang et al., 2019, Nature Genetics)
PE0075	Europe	Temperate zone	flint	/	2198	109	8642	MaizeGDB (Haberer et al., 2020, Nature Genetics)
LT2357	China	Temperate zone	dent	SS	2117	15883	222007	Beijing Lantron unpublished, 2020
