# Supplementary material for: Pattern and variation in simple sequence repeat (SSR) at different genomic regions and its implications to maize evolution and breeding
Source: BMC Genomics. 2023 Mar 21;24:136. doi: 10.1186/s12864-023-09156-0 (PMC10029318; doi:10.1186/s12864-023-09156-0)
Supplement: Supplementary file 3 — Additional file 3: Table S2. SSR Length polymorphism in six SSR motifs and five maize inbred genomes (The same data set for Fig. 2). [file 12864_2023_9156_MOESM3_ESM.xlsx]

## Sheet: Sheet1
Table S2. SSR Length polymorphism in six SSR motifs and five maize inbred genomes (The same data set for Figure 2)
	Mononucleotide	Mononucleotide_B73	Mononucleotide_W22	Mononucleotide_SK	Mononucleotide_PE0075	Mononucleotide_LT2357
Min.	10	10	10	10	10	10
1st Qu.	10	10	10	10	10	10
Median	11	11	10	11	10	11
Mean	12	11.88	11.36	12.33	11.74	12.51
3rd Qu.	12	12	11	13	12	13
Max.	546	193	192	546	128	454
	Dinucleotide	Dinucleotide_B73	Dinucleotide_W22	Dinucleotide_SK	Dinucleotide_PE0075	Dinucleotide_LT2357
Min.	14	14	14	14	14	14
1st Qu.	14	14	14	14	14	14
Median	16	16	16	16	16	16
Mean	27.58	26.9	28.6	27.3	27.1	27.9
3rd Qu.	24	24	28	24	24	24
Max.	3496	646	190	726	252	3496
	Trinucleotide	Trinucleotide_B73	Trinucleotide_W22	Trinucleotide_SK	Trinucleotide_PE0075	Trinucleotide_LT2357
Min.	18	18	18	18	18	18
1st Qu.	18	18	18	18	18	18
Median	18	18	18	18	18	21
Mean	24.91	23.1	23.2	23	23.7	30.4
3rd Qu.	24	24	21	21	21	24
Max.	5283	303	330	639	297	5283
	Tetranucleotide	Tetranucleotide_B73	Tetranucleotide_W22	Tetranucleotide_SK	Tetranucleotide_PE0075	Tetranucleotide_LT2357
Min.	20	20	20	20	20	20
1st Qu.	20	20	20	20	20	20
Median	20	20	20	20	20	20
Mean	24.4	24.3	24.2	24	23.8	25.7
3rd Qu.	24	24	24	24	24	24
Max.	2492	384	328	884	376	2492
	Pentanucleotide	Pentanucleotide_B73	Pentanucleotide_W22	Pentanucleotide_SK	Pentanucleotide_PE0075	Pentanucleotide_LT2357
Min.	20	20	20	20	20	20
1st Qu.	20	20	20	20	20	20
Median	20	20	20	20	20	20
Mean	22	22	21.9	22.1	22.1	21.9
3rd Qu.	20	20	20	20	20	20
Max.	310	255	260	230	310	215
	Hexanucleotide	Hexanucleotide_B73	Hexanucleotide_W22	Hexanucleotide_SK	Hexanucleotide_PE0075	Hexanucleotide_LT2357
Min.	24	24	24	24	24	24
1st Qu.	24	24	24	24	24	24
Median	24	24	24	24	24	24
Mean	26.4	26.5	25.8	26.7	26.2	26.7
3rd Qu.	24	30	24	30	24	30
Max.	222	198	84	90	114	222
