# Supplementary material for: Pattern and variation in simple sequence repeat (SSR) at different genomic regions and its implications to maize evolution and breeding
Source: BMC Genomics. 2023 Mar 21;24:136. doi: 10.1186/s12864-023-09156-0 (PMC10029318; doi:10.1186/s12864-023-09156-0)
Supplement: Supplementary file 4 — Additional file 4: Table S3. SSR Quantity and Density in four different genome regions for 5 maize inbred genomes (The same data set for Fig. 3). [file 12864_2023_9156_MOESM4_ESM.xlsx]

## Sheet: Sheet1
Table S3. SSR Quantity and Density in four different genome regions for 5 maize inbred genomes (The same data set for Figure 3).
	Percentage of SSR in different regions(%)					Density of SSR in different regions(bp/Mbp)
	Intergenic	Intron	CDS	UTR		Intergenic	Intron	CDS	UTR
B73	60.4765	17.6579	12.0215	9.84407		835.944	4962.44	7106.72	8928.45
W22	55.405	23.6416	14.5198	6.43456		731.962	5380.03	8012.42	9759.45
SK	51.2131	24.4071	14.6661	9.71369		778.747	4904.29	7588.68	8493.15
PE0075	60.0648	20.5078	12.146	7.27738		871.363	6229.88	6571.13	10256.2
LT2357	62.1627	17.919	14.4775	5.44085		989.286	5676.31	9915.42	10162.8
AVG	57.8644	20.8267	13.5662	7.74211		841.46	5430.59	7838.87	9520
CV(%)	7.74931	15.0581	9.99393	25.4479		11.6894	10.0773	16.3219	8.16497
