# Supplementary material for: Pattern and variation in simple sequence repeat (SSR) at different genomic regions and its implications to maize evolution and breeding
Source: BMC Genomics. 2023 Mar 21;24:136. doi: 10.1186/s12864-023-09156-0 (PMC10029318; doi:10.1186/s12864-023-09156-0)
Supplement: Supplementary file 5 — Additional file 5: Table S4. Length Polymorphism of SSR in different genomic regions among five inbred genomes. (The same data set for Fig. 4). [file 12864_2023_9156_MOESM5_ESM.xlsx]

## Sheet: Sheet1
Table S4. Length Polymorphism of SSR in different genomic regions among five inbred genomes. (The same data set for Figure 4)
	Intergenic	Intergenic_B73	Intergenic_W22	Intergenic_SK	Intergenic_PE0075	Intergenic_LT2357
Min.	10	10	10	10	10	10
1st Qu.	11	11	11	11	10	11
Median	14	14	14	14	14	14
Mean	19.15	18.6	19.5	18.7	18.8	20.1
3rd Qu.	20	20	20	20	20	20
Max.	5283	1684	330	884	328	5283
	Intron	Intron_B73	Intron_W22	Intron_SK	Intron_PE0075	Intron_LT2357
Min.	10	10	10	10	10	10
1st Qu.	10	10	10	10	10	10
Median	14	14	14	14	14	14
Mean	18.69	18.3	19.3	18.9	18.2	18.7
3rd Qu.	20	20	20	20	18	20
Max.	1491	193	264	546	288	1491
	CDS	CDS_B73	CDS_W22	CDS_SK	CDS_PE0075	CDS_LT2357
Min.	10	10	10	10	10	10
1st Qu.	11	11	11	11	11	11
Median	15	16	16	16	16	14
Mean	19.3	18.7	19.3	19	18.9	20.1
3rd Qu.	20	20	20	20	20	20
Max.	3963	442	240	726	376	3963
	UTR	UTR_B73	UTR_W22	UTR_SK	UTR_PE0075	UTR_LT2357
Min.	10	10	10	10	10	10
1st Qu.	10	10	10	10	10	11
Median	14	14	14	14	14	14
Mean	18.4	17.4	18.5	17.8	18.5	20.7
3rd Qu.	20	19	20	20	20	20
Max.	3417	208	164	228	164	3417
